# Supplementary material for: Redesigning Medication Management in the Emergency Department: The Impact of Partnered Pharmacist Medication Charting on the Time to Administer Pre-Admission Time-Critical Medicines, Medication Order Completeness, and Venous Thromboembolism Risk Assessment
Source: Pharmacy (Basel). 2024 Apr 17;12(2):71. doi: 10.3390/pharmacy12020071 (PMC11054590; doi:10.3390/pharmacy12020071)
Supplement: Supplementary file 1 [file pharmacy-12-00071-s001.zip]

Archive with 1 entries (1 files):
- pharmacy-2945017-supplementary.pdf
